# Supplementary material for: Oviposition Preference and Developmental Performance of Drosophila suzukii on Different Cherry Cultivars
Source: Insects. 2024 Dec 11;15(12):984. doi: 10.3390/insects15120984 (PMC11679544; doi:10.3390/insects15120984)
Supplement: Supplementary file 1 [file insects-15-00984-s001.zip]

Archive with 1 entries (1 files):
- insects-3348821-supplementary.pdf
